# Supplementary material for: PD-L1-directed PlGF/VEGF blockade synergizes with chemotherapy by targeting CD141+ cancer-associated fibroblasts in pancreatic cancer
Source: Nat Commun. 2022 Oct 22;13:6292. doi: 10.1038/s41467-022-33991-6 (PMC9588060; doi:10.1038/s41467-022-33991-6)
Supplement: Supplementary file 4 — Source Data [file 41467_2022_33991_MOESM4_ESM.xlsx]

## Sheet: Fig.1a
		Tumor size (mm3)
	Day	Control							Gemcitabine
	0	0	0	0	0	0	0		0	0	0	0	0	0
	7	90.75	55.41	45.74	70.46	46.58	60.32		72.2	53.49	43.07	50.56	44.31	54.43
	10	89.24	77.94	66.42	75.84	57.33	74.15		89.46	128.87	52.05	124.78	55.26	88.08
	13	119.37	129.75	72.35	92.91	75.48	95.16		96.11	105	73.63	121.78	62.07	90.42
	16	158.91	155.64	94.6	150.74	126.55	138.09		122.51	112.49	76.97	179.01	88.45	112.48
	19	207.72	182.39	113.44	161.82	187.4	168.42		148.46	121.38	166.44	126.73	113.44	132.9

## Sheet: Fig.1b
	Control							Gemcitabine
Tumor weight (g)	0.3	0.3	0.31	0.28	0.32	0.52		0.29	0.26	0.19	0.3	0.29	0.24

## Sheet: Fig.1d
Collagen+ area (%)	Control
	31.178	31.178	29.462	30.98	27.89	16.056	23.512	27.279	52.307	52.523	32.63	20.44	21.278
	32.745	23.627	11.035	23.905	35.967	64.585	33.098	51.19	36.159	22.62	41.721	40.439
	Gemcitabine
	26.485	44.89	15.36	58.228	36.731	58.375	26.291	39.042	37.132	38.707	35.215	44.265	42.532
	52.439	46.903	59.111	68.918	60.428	51.908	41.504	23.67	31.481	24.147	34.753	39.526	35.579
	49.241	39.401

## Sheet: Fig.1e
		Control					Gemcitabine
	PLGF expression (Fold Change; ΔΔCt)	0.305117	1.86984	1.50137	1.16745		3.75181	1.70121	5.18488	2.74743	3.19378
		Control					Gemcitabine
	VEGF-A expression (Fold Change; ΔΔCt)	0.925963	2.34274	0.38614	1.19382		0.679727	1.19466	1.23064	1.31613	4.95817

## Sheet: Fig.1f
		Control								Gemcitabine
	PlGF (pg/10mg)	618.142	586.661	766.217	497.015	234.342	464.707	430.565		588.048	880.742	900.145	1441.3	553.279	1214.35	1095.5
		Control								Gemcitabine
	VEGF-A (pg/10mg)	506.114	655.135	591.176	640.494	728.436	171.305	313.15		1424.74	298.924	545.956	862.152	329.735	1130.74	1030.92

## Sheet: Fig.1g
	NRP1+	36.2
	NRP1+VR1+	25
	NRP1+VR1+VR2+	24.4
	Triple negative	8.27
	VR1+VR2+	2.21
	VR1+	2.07
	NRP1+VR2+	1.3
	VR2+	0.61

## Sheet: Fig.1h
		Control			PlGF			VEGF-A
Fold change (ΔΔCt)	Col1a1	0.994609	1.22846	0.818443	3.95605	5.45302	3.51586	3.43058	1.51345	1.98365
	Acta2	1.05897	1.04901	0.9002	2.91657	7.06718	4.87912	3.30897	1.48598	2.17816
	Fn1	0.900878	1.1063	1.00337	5.72726	4.9636	4.463	3.33742	1.6367	2.18074

## Sheet: Fig.2a
	Overall survival	Masson's trichrome+ area(%)
	4	50.689
	8	51.9625
	9	50.0493
	6	45.6495
	16	41.2891
	11	30.7844
	11	53.3821
	12	41.1554
	6	56.3355
	29	54.6799
	99	35.433
	88	40.1898
	30	35.7629
	60	36.735
	68	38.8583
	69	42.4016
	69	27.1858
	26	43.5915
	29	41.5418
	62	36.318

## Sheet: Fig.2b
	Overall survival	PlGF+ area(%)
	4	3.2455
	8	2.6252
	9	2.5192
	6	1.4148
	16	1.4422
	11	1.2692
	11	1.651
	12	0.7174
	6	10.2854
	29	3.1184
	99	0.9234
	88	0.4226
	30	0.8392
	60	1.0224
	68	1.0692
	69	0.4392
	69	1.112
	26	1.2746
	29	1.9738
	62	2.3196

## Sheet: Fig.2c
	Disease free survival	PlGF+ area(%)
	2	3.2455
	3	2.6252
	2	2.5192
	6	1.4148
	6	1.4422
	4	1.2692
	4	1.651
	12	0.7174
	6	10.2854
	29	3.1184
	88	0.9234
	61	0.4226
	30	0.8392
	60	1.0224
	68	1.0692
	30	0.4392
	69	1.112
	26	1.2746
	29	1.9738
	1	2.3196

[truncated: 82 more sheets: Fig.2d, Fig.2e, Fig.2f, Fig.2h, Fig.2i, Fig.2j, Fig.2k, Fig.2m, Fig.2n, Fig.2o, Fig.3b, Fig.3d, Fig.3e, Fig.3f, Fig.3h, Fig.3i, Fig.3j, Fig.4a, Fig.4b, Fig.4c …]
